# Supplementary material for: Assessment of Explicit Representation of Dynamic Viral Processes in Regional Marine Ecological Models
Source: Viruses. 2022 Jun 30;14(7):1448. doi: 10.3390/v14071448 (PMC9324674; doi:10.3390/v14071448)
Supplement: Supplementary file 1 [file viruses-14-01448-s001.zip]

Archive with 3 entries (3 files):
- Table S1. Initial model parameter values before data assimilation and optimized or adjusted model param-eter values after data assimilation..pdf
- Table S2 Assimilated observational data at HOT-.xlsx
- Table S3 Assimilated observational data at AS-.xlsx
