# Supplementary material for: Assessment of Explicit Representation of Dynamic Viral Processes in Regional Marine Ecological Models
Source: Viruses. 2022 Jun 30;14(7):1448. doi: 10.3390/v14071448 (PMC9324674; doi:10.3390/v14071448)
Supplement: Supplementary file 1 [file viruses-14-01448-s001.zip › Table S2 Assimilated observational data at HOT-.xlsx]

## Sheet: Hawaii Ocean Time-series Sta.
Table S2. The assimilated observational data at the Hawaii Ocean Time-series Station ALOHA.
DAY	Depth(m)	Bacterial C biomass (mmol m-3)	Phytoplankton N biomass (mmol m-3)	Primary production (mmol m-3 d-1)	Bacterial production (mmol m-3 d-1)	Chlorophyll a (mg m-3)	NO3 (mmol m-3)	PO4 (mmol m-3)	POC (mmol m-3)	PON (mmol m-3)	POP (mmol m-3)	semi-labile DOC (mmol m-3)	semi-labile DON (mmol m-3)	semi-labile DOP (mmol m-3)	C flux in sediment trap (mg C m-2)	N flux in sediment trap (mg N m-2)	P flux in sediment trap (mg P m-2)
15.1	150														33.4	3.83	0.29
16.2	4.9								2.1	0.276	0.0113
16.2	23.7								1.94	0.258	0.0151
16.2	45								1.87	0.266	0.0167
16.2	74.3								2.1	0.288
16.2	98.6								1.79	0.26	0.0085
16.2	125.7								1.69	0.252	0.0091
16.2	150.3								1.15	0.186	0.0057
16.2	173.6								0.71	0.127	0.0054
16.2	199								0.61	0.091	0.0041
16.3	4.1											41.61	2.8612	0.1359
16.3	14.5											42.08	2.8995	0.1378
16.3	24.6											38.96	2.6455	0.1257
16.3	33.8											40.12	2.7399	0.1302
16.3	44.2											39.28	2.6716	0.1269
16.3	58.3											39.65	2.7017	0.1284
16.3	75.3											41.42	2.8457	0.1352
16.3	97.9											41.6	2.8604	0.1359
16.3	124.2											36.34	2.4322	0.1156
16.3	149											34.9	2.315	0.11
16.3	174.7											30.38	1.9471	0.0925
16.3	198.1											28.6	1.8022	0.0856
16.5	4.4	0.4779	0.1326	5.82
16.5	10						0.02557	0.03
16.5	23.6	0.4502	0.1585	4.487
16.5	44.5	0.4582	0.1455	4.4
16.5	74.1	0.4923	0.1394	1.087
16.5	98.8	0.421	0.1253	1.19
16.5	124.4	0.2648	0.0445	0.437
16.5	150.3	0.2208	0.0078
16.5	176.3	0.1791	0.0036
17.3	3.7					0.08
17.3	24.4					0.08
17.3	44.1					0.11
17.3	59.2					0.12
17.3	75.2					0.14
17.3	84.3					0.16
17.3	98.8					0.12
17.3	114.9					0.19
17.3	124.1					0.12
17.3	134.4					0.15
17.3	149.9					0.06
17.3	174.1					0.03
51	150														35.4	4.78	0.33
51.5	7.5				0.0641
51.5	22.5				0.0753
51.5	47.5				0.0705
51.5	75				0.0655
51.5	105				0.039
51.5	125				0.0212
51.5	155				0.0134
51.5	175				0.0083
52.2	4.5								1.88	0.24	0.0142
52.2	24.5								2.1	0.258	0.0117
52.2	44.2								1.82	0.238	0.012
52.2	75.8								1.83	0.227	0.012
52.2	98.9								1.51	0.228	0.0123
52.2	123.8								0.98	0.141	0.0091
52.2	149.2								0.67	0.1	0.006
52.2	175.4								0.52	0.08	0.0047
52.2	198.1								0.52	0.078
52.3	4.3											40.82	2.7969	0.1329
52.3	14.2											32.23	2.0977	0.0997
52.3	25.5											34.65	2.2947	0.109
52.3	34.3											35.62	2.3736	0.1128
52.3	44.1											38.49	2.6072	0.1239
52.3	58.6											32.33	2.1058	0.1001
52.3	73.5											32.36	2.1083	0.1002
52.3	98.7											24.55	1.4725	0.07
52.3	123.7											19.76	1.0826	0.0514
52.3	152.3											19.76	1.0826	0.0514
52.3	172.6											16.06	0.7814	0.0371
52.5	4	0.2178	0.0986	7.43
52.5	10						0.00035	0.038
52.5	24.3	0.2113	0.1056	6.613
52.5	44.7	0.2254	0.1089	5.137
52.5	74	0.1901	0.1321	4.053
52.5	100.7		0.0779	3.11
52.5	125.6	0.1388	0.0158	0.5
52.5	148.6	0.1232	0.0048
52.5	177.9	0.1189	0.0083
53.3	4.4					0.07
53.3	24.7					0.07
53.3	45.1					0.1
53.3	60.2					0.12
53.3	74.8					0.14
53.3	85					0.26
53.3	99.2					0.36
53.3	114.9					0.32
53.3	124.5					0.19
53.3	134.6					0.09
53.3	149.8					0.02
53.3	174.8					0.01
71	150														24.1	3.97	0.36
71.5	7.5				0.0735
71.5	22.5				0.0603
71.5	47.5				0.0799
71.5	75				0.0641
71.5	105				0.0406
71.5	125				0.0361
71.5	155				0.018
71.5	175				0.0115
72.2	4.6								1.87	0.26	0.012
72.2	24.6								2.02	0.266	0.0132
72.2	44.5								2.04	0.257	0.0139
72.2	74.8								2.24	0.263	0.011
72.2	99.8								1.46	0.235	0.011
72.2	124.3								1.29	0.207	0.0104
72.2	148.5								0.97	0.155	0.0076
72.2	173.9								0.66	0.1	0.0054
72.2	199.5								0.48	0.078
72.3	4.2											34.85	2.3109	0.1098
72.3	24.8											39.6	2.6976	0.1282
72.3	34.8											34.16	2.2548	0.1071
72.3	44.1											34.41	2.2751	0.1081
72.3	58.7											35.91	2.3972	0.1139
72.3	74.5											37.52	2.5283	0.1201
72.3	99.9											32.83	2.1465	0.102
72.3	125											27.89	1.7444	0.0829
72.3	148.5											22.54	1.3089	0.0622
72.3	175.2											21.23	1.2023	0.0571
72.5	4.1	0.4255	0.1109	8.06
72.5	10						0.00127	0.03
72.5	24.2	0.4717	0.1312	7.743
72.5	44	0.4776	0.1279	9.043
72.5	74.5	0.4364	0.161	4.843
72.5	98.1	0.315	0.2365	3.957
72.5	123.7	0.3053	0.1032	1.59
72.5	150.5	0.2885	0.0601
72.5	174.4	0.2262	0.039
73.3	4.4					0.06
73.3	24.1					0.07
73.3	44.8					0.08
73.3	74.4					0.21
73.3	100.4					0.21
73.3	115					0.14
73.3	124.5					0.13
73.3	134.4					0.13
73.3	149.1					0.1
73.3	175					0.05
140.1	150														43	6.3	0.17
140.5	7.5				0.0973
140.5	22.5				0.078
140.5	47.5				0.0717
140.5	75				0.0656
140.5	105				0.0219
140.5	125				0.0181
140.5	155				0.0133
140.5	175				0.0066
141.2	4.3								1.86	0.273	0.0069
141.2	25.2								1.8	0.271	0.0095
141.2	44.9								2.06	0.31	0.012
141.2	75.1								1.98	0.274	0.0082
141.2	124.3								1.4	0.239	0.0091
141.2	150.5								0.73	0.113	0.0101
141.2	174.2								0.58	0.092	0.0069
141.3	4.6											34.56	2.2873	0.1087
141.3	14.2											37.2	2.5022	0.1189
141.3	24.3											37.39	2.5177	0.1196
141.3	34.1											40.68	2.7855	0.1323
141.3	44.6											33.44	2.1962	0.1043
141.3	59											31.84	2.0659	0.0982
141.3	74.4											33.74	2.2206	0.1055
141.3	99.6											31.87	2.0684	0.0983
141.3	123.6											27.53	1.7151	0.0815
141.3	150.4											25.9	1.5824	0.0752
141.3	174.9											18.1	0.9475	0.045
141.5	4.1	0.1836	0.0703	8.18
141.5	10						0.002	0.03
141.5	24	0.1792	0.0849	7.727
141.5	43.5	0.219	0.0972	7.287
141.5	73.6	0.1883	0.1095	5.05
141.5	99	0.0502	0.123	2.67
141.5	124.1	0.0891	0.0861	2.607
141.5	149.2	0.0887	0.0393
141.5	175.8	0.0868	0.0107
142.3	4.7					0.03
142.3	24.4					0.05
142.3	44.6					0.08
142.3	59.7					0.1
142.3	74.2					0.13
142.3	84.6					0.13
142.3	99					0.34
142.3	114					0.26
142.3	124.7					0.17
142.3	134.6					0.11
142.3	149.8					0.06
142.3	176.5					0.02
180.5	10						0.0034	0.02
180.9	4.4								1.87	0.268	0.0041
180.9	24								1.86	0.274	0.011
180.9	44.3								2.04	0.307	0.0107
180.9	74								2.16	0.322	0.0123
180.9	99.4								1.63	0.261	0.0085
180.9	123.8								1.24	0.212	0.0066
180.9	149.4								0.87	0.128	0.0047
180.9	174.6								0.78	0.098	0.0032
180.9	199.4								0.57	0.082	0.0054
181.1	4	0.5193	0.0237									35.09	2.3305	0.1107
181.1	13.8											33.64	2.2125	0.1051
181.1	24.2	0.4354	0.0454									34.58	2.289	0.1088
181.1	34.4											33.39	2.1921	0.1041
181.1	44.3	0.5513	0.0531									35.7	2.3801	0.1131
181.1	59.3											32.39	2.1107	0.1003
181.1	74.6	0.2657	0.1396									30.68	1.9715	0.0937
181.1	100.3	0.2439	0.108									28.85	1.8225	0.0866
181.1	124.2	0.1923	0.0493									23.65	1.3993	0.0665
181.1	148.7	0.1643	0.0195									19.44	1.0566	0.0502
181.1	174.7	0.1412	0.0048
181.1	200											14.47	0.652	0.031
181.2	4.5					0.06
181.2	24.5					0.06
181.2	43.7					0.07
181.2	58.3					0.1
181.2	74.2					0.12
181.2	84.5					0.13
181.2	98.4					0.15
181.2	113.7					0.22
181.2	124.5					0.26
181.2	134.7					0.15
181.2	148.5					0.1
181.2	174.3					0.03
239.1	150														27.5	4.11	0.26
240.2	5								2.12	0.305	0.0025
240.2	24.2								2.32	0.296	0.012
240.2	45.6								2.26	0.294	0.0126
240.2	74.5								2.38	0.313	0.0082
240.2	100.4								1.96	0.272	0.011
240.2	123								1.67	0.249	0.0107
240.2	149.6								1.07	0.159	0.0082
240.2	174.8								0.77	0.111	0.0038
240.3	5.3											35.5	2.3639	0.1123
240.3	14.4											34.92	2.3166	0.1101
240.3	25.4											39.5	2.6895	0.1278
240.3	34.7											35.57	2.3696	0.1126
240.3	44.6											35.13	2.3337	0.1109
240.3	60.9											33.22	2.1783	0.1035
240.3	75.4											31.78	2.0611	0.0979
240.3	99.4											30.53	1.9593	0.0931
240.3	124.8											31.45	2.0342	0.0966
240.3	150.3											24.69	1.4839	0.0705
240.3	174.1											19.07	1.0265	0.0488
240.5	5			8.75
240.5	10						0.00033	0.063
240.5	25			9.253
240.5	45			7.66
240.5	75			5.433
240.5	100			1.62
240.5	125			0.68
240.6	4.3	0.5483	0.089
240.6	25.1	0.5627	0.0845
240.6	45	0.5614	0.128
240.6	75.7	0.4674	0.191
240.6	100.7	0.3667	0.1182
240.6	123.9	0.3307	0.088
240.6	150.8	0.246	0.0516
240.6	175.7	0.1713	0.0118
241.3	6.2					0.06
241.3	25.3					0.06
241.3	44.8					0.06
241.3	73.3					0.12
241.3	85.3					0.18
241.3	99.7					0.27
241.3	115.3					0.21
241.3	124.5					0.19
241.3	135.4					0.18
241.3	149.8					0.14
241.3	174.7					0.07
279.1	150														57	8.43	0.3
280.2	5.3								2.66	0.345	0.0032
280.2	25.7								2.54	0.348	0.012
280.2	44.9								2.71	0.401	0.0132
280.2	75.2								2.1	0.289	0.0104
280.2	101								1.94	0.301	0.0085
280.2	126.1								1.56	0.251	0.0079
280.2	151.3								0.77	0.124	0.0057
280.2	177								0.68	0.119	0.0044	41.29	2.8352	0.1347
280.3	4.9											38.54	2.6113	0.1241
280.3	15											33.85	2.2295	0.1059
280.3	24.3											40.35	2.7586	0.1311
280.3	35											40.31	2.7554	0.1309
280.3	44.3											39.04	2.652	0.126
280.3	59.9											41.56	2.8571	0.1357
280.3	77.3											35.93	2.3989	0.114
280.3	98.7											31.96	2.0757	0.0986
280.3	124.5											26.57	1.637	0.0778
280.3	149.1											23.95	1.4237	0.0676
280.3	174.5
280.5	5			8.41
280.5	10						0.00203	0.04
280.5	25			7.367
280.5	45			6.28
280.5	75			4.233
280.5	100			1.99
280.5	125			0.633
281.3	5.1					0.08
281.3	24.9					0.08
281.3	44.6					0.07
281.3	59.5					0.09
281.3	74.6					0.14
281.3	85.1					0.23
281.3	100					0.26
281.3	115					0.2
281.3	124.7					0.15
281.3	135.4					0.09
281.3	150.5					0.05
281.3	175.5					0.02
307	150														26.5	4.63	0.34
308.2	4.9								1.53	0.206	0.0019
308.2	24.6								2.08	0.294	0.0047
308.2	44.6								2.31	0.312	0.0142
308.2	75.1								2.2	0.327	0.0189
308.2	99.9								1.86	0.256	0.0161
308.2	125.3								1.46	0.215	0.0091
308.2	150								0.86	0.134	0.0107
308.2	175.3								0.66	0.104	0.0069
308.2	199.4								0.79	0.117	0.006
308.4	4.6								40.16	2.7432	0.1303
308.4	14.5								42.97	2.9719	0.1412
308.4	25.1								39.46	2.6862	0.1276
308.4	35.4								45.85	3.2063	0.1523
308.4	45.2								38.88	2.639	0.1254
308.4	60.5								36.44	2.4404	0.1159
308.4	75.1								33.53	2.2035	0.1047
308.4	100.8								31	1.9976	0.0949
308.4	124.9								25.58	1.5564	0.0739
308.4	149.2								17.7	0.9149	0.0435
308.4	174.3								23.27	1.3683	0.065
308.5	4.7	0.5017	0.0885	7.727
308.5	10						0.00143	0.02
308.5	25	0.5123	0.0987	7.727
308.5	45.1	0.5126	0.1241	6.663
308.5	75.4	0.3428	0.182	3.823
308.5	99.5	0.2928	0.117	1.82
308.5	126.2	0.2073	0.0349	1.32
308.5	149.5	0.2102	0.0134
308.5	175.3	0.1523	0.0006
309.3	5.2					0.07
309.3	25.1					0.08
309.3	45.4					0.1
309.3	60.8					0.14
309.3	75.4					0.2
309.3	85.3					0.2
309.3	100.7					0.25
309.3	115.5					0.13
309.3	125.1					0.06
309.3	135.5					0.04
309.3	150.6					0.02
309.3	174.6					0.01
328.1	150														24.5	3.62	0.25
329.2	4								1.93	0.265	0.0032
329.2	24.8								2.21	0.303	0.012
329.2	44.9								1.94	0.284	0.0139
329.2	74.1								1.87	0.287	0.0129
329.2	99.4								1.57	0.252	0.0079
329.2	124.8								0.89	0.152	0.0057
329.2	149.9								0.67	0.108	0.0035
329.2	174.3								0.58	0.091	0.0038
329.2	199.4								0.53	0.087	0.0032
329.4	3.7											31.14	2.009	0.0954
329.4	14.5											31.09	2.0049	0.0953
329.4	25.1											44.37	3.0859	0.1466
329.4	35.2											36.89	2.477	0.1177
329.4	43.7											42.44	2.9288	0.1391
329.4	59.2											47.95	3.3773	0.1605
329.4	76.1											39.55	2.6935	0.128
329.4	97.7											28.79	1.8177	0.0864
329.4	124.7											23.11	1.3553	0.0644
329.4	146.3											17.79	0.9223	0.0438
329.4	172.7											15.92	0.77	0.0366
329.5	5			6.81
329.5	10						0.00435	0.017
329.5	25			5.12
329.5	45			4.427
329.5	75			2.39
329.5	100			2.073
329.5	125			0.903
329.6	4.9	0.4843	0.0696
329.6	25.3	0.4957	0.0782
329.6	44.5	0.4708	0.1118
329.6	74.9	0.3817	0.1357
329.6	100.7	0.2443	0.0653
329.6	126.4	0.2362	0.0247
329.6	150.9	0.2097	0.0104
329.6	175.2	0.1524	0.0006
330.3	3.7					0.1
330.3	24					0.11
330.3	46.4					0.1
330.3	62.3					0.15
330.3	74.4					0.22
330.3	84.2					0.24
330.3	100					0.23
330.3	112.6					0.17
330.3	125.4					0.12
330.3	134.1					0.09
330.3	149.9					0.06
330.3	177.1					0.03
352	150														15.6	2.43	0.32
353.2	4.9								1.98	0.28	0.0117
353.2	24.7								1.9	0.257	0.012
353.2	43.8								2.04	0.285	0.0136
353.2	76.1								1.84	0.269	0.0091
353.2	100.3								1.84	0.272	0.0098
353.2	124.4								1.46	0.242	0.0091
353.2	150.1								0.81	0.124	0.006
353.2	174.9								0.6	0.099	0.005
353.2	199.5								0.52	0.087	0.0041
353.4	5											34.85	2.3109	0.1098
353.4	14.4											37.39	2.5177	0.1196
353.4	25											35.58	2.3704	0.1126
353.4	34.5											37.37	2.5161	0.1195
353.4	44.6											34.09	2.2491	0.1069
353.4	75.3											34.11	2.2507	0.1069
353.4	100.5											25.95	1.5865	0.0754
353.4	124.5											20.86	1.1722	0.0557
353.4	149.8											17.49	0.8978	0.0427
353.4	174.9											15.29	0.7188	0.0341
353.5	3.5	0.4206	0.1041	6.39
353.5	10						0.00522	0.023
353.5	25	0.436	0.0993	3.85
353.5	45.5	0.4401	0.1282	4.06
353.5	75.7	0.4086	0.1086	2.2
353.5	99.1	0.3421	0.0724	1.853
353.5	125.3	0.2348	0.0329	0.76
353.5	151.5	0.1837	0.0088
353.5	173.2	0.1687	0.0084
354.3	6.1					0.08
354.3	25.1					0.1
354.3	45					0.1
354.3	59.3					0.15
354.3	75.5					0.17
354.3	85					0.21
354.3	102.2					0.2
354.3	115.2					0.11
354.3	125.4					0.09
354.3	136					0.05
354.3	151					0.03
354.3	173.9					0.02
