# Supplementary material for: Assessment of Explicit Representation of Dynamic Viral Processes in Regional Marine Ecological Models
Source: Viruses. 2022 Jun 30;14(7):1448. doi: 10.3390/v14071448 (PMC9324674; doi:10.3390/v14071448)
Supplement: Supplementary file 1 [file viruses-14-01448-s001.zip › Table S3 Assimilated observational data at AS-.xlsx]

## Sheet: Arabian Sea Site S7
Table S3. The assimilated observational data at the Arabian Sea site S7.
DAY	Depth(m)	Bacterial C biomass (mmol m-3)	Phytoplankton N biomass biomass (mmol m-3)	Bacterial production (mmol m-3 d-1)	Primary production (mmol m-3 d-1)	Chlorophyll a (mg m-3)	NO3 (mmol m-3)	PO4 (mmol m-3)	POC (mmol m-3)	PON (mmol m-3)	simi-labile DOC (mmol m-3)	simi-labile DON (mmol m-3)	C flux in sediment trap (mg C m-2)	N flux in sediment trap(mg N m-2)
16	821												5.29	0.785082
25	821												4.14	0.611844
30.8	5			0.137388
30.8	15			0.139347								3.13
30.8	25			0.095445								2.8
30.8	35											2.92
30.8	45			0.128472								3.21
30.8	55			0.077604								3.04
30.8	65			0.073014								4.32
30.8	75			0.089418								3.54
30.8	105			0.062211								3.28
30.8	135			0.024714								1.6
31.3	1					0.327
31.3	5				42.11
31.3	15				33.9
31.3	16					0.387
31.3	20					0.45
31.3	25				22.42
31.3	30					0.464
31.3	35				15.27
31.3	45				7.51	0.36
31.3	55				2.97
31.3	60					0.369
31.3	65				1.53
31.3	70					0.326
31.3	75				0.06
31.3	80					0.277
31.3	90					0.255
31.3	100					0.134
31.3	110					0.023
31.3	120					0.012
31.3	130					0.009
31.5	25										29.77
31.5	35										21.8
31.5	45										25.27
31.5	65										26.95
31.5	75										25.18
31.5	105										27.64
31.5	135										13.37
31.6	3.1	0.5699	0.7934						6.6	1.11
31.6	15							0.649
31.6	13.3	0.6005	0.8129						6.37	1.09
31.6	23.6	0.5909	0.7958						5.53	0.97
31.6	33.3	0.5671	0.5821						4.4	0.86
31.6	43.2	0.5284	0.3945						3.43	0.68
31.6	52.9	0.5293	0.327						3.73	0.74
31.6	63.2	0.5254	0.2929						2.95	0.59
31.6	73.3	0.491	0.206						2.52	0.51
31.6	103	0.3735	0.0692						1.46	0.29
31.6	133.6	0.2073	0.004						0.93	0.17
32.511	15						4.97
33	821												6.14	0.94325
42	821												7.98	1.22325
50	821												11.03	1.65336
59	821												11.47	1.73741
67	821												38.04	5.32116
76	821												12.87	1.89405
84	821												6.01	0.895937
93	821												4.73	0.73856
96.4	1					0.197
96.4	10					0.211
96.4	20					0.268
96.4	30					0.38
96.4	40					0.419
96.4	50					0.355
96.4	60					0.194
96.4	70					0.145
96.4	100					0.028
96.4	130					0.009
96.5	5			0.31866							38.12	3.24
96.5	15			0.3135							37.42	3.12
96.5	25			0.34467							37.2	3.02
96.5	35			0.34848							33.38	2.99
96.5	45			0.24906							32.67	3.17
96.5	55			0.19227							33.35	3.02
96.5	65			0.16566
96.5	75			0.15642							29.08	2.91
96.5	105			0.04317							21.82	2.42
96.5	135			0.03909
96.6	15							0.37
97.3	2.3	0.9139	0.3768						5.68	0.91
97.3	5				22.25
97.3	12.9	0.9319	0.4333						6.88	1.18
97.3	15				16.95
97.3	22.7	1.0029	0.5926						7.2	1.22
97.3	25				27.78
97.3	32.7	1.0929	0.6446						7.42	1.27
97.3	35				19.52
97.3	43.1	0.7294	0.2268						5.13	0.93
97.3	45				8.47
97.3	55				3.75
97.3	62.3	0.4788	0.0557						3.95	0.77
97.3	65				0.94
97.3	72.4	0.4111	0.0335						1.92	0.39
97.3	102.7	0.3021	0.0052						1.58	0.32
97.3	132.9	0.1973	0.0007
97.966	15						0.2
101	821												3.75	0.582416
110	821												3.51	0.542156
118	821												2.12	0.317251
161	807												6.57	0.878628
178	807												7.97	1.06304
195	807												37.49	4.98047
203	807												24.63	3.44029
212	807												25.26	3.53562
220	807												13.14	1.75846
221.8	1					0.505
221.8	10					0.53
221.8	20					0.516
221.8	30					0.55
221.8	40					0.887
221.8	50					0.516
221.8	60					0.192
221.8	70					0.044
221.8	80					0.018
222	5			0.40146							24.56
222	15			0.43182							27.38	1.81
222	25			0.30675							26.91	1.75
222	35			0.35343							27.99	2.01
222	45			0.25194							22.57
222	55			0.21333							24.82	2.34
222	65			0.02421							22.21	2.14
222	75			0.01656							22.7	1.49
222	85										17.75	1.91
222	105			0.00975
222	145			0.00432
222.7	3.4								7.74	1.44
222.7	14.5								6.22	1.25
222.7	24.3								6.79	1.31
222.7	34.1								5.91	1.02
222.7	43.3								6.13	1.17
222.7	55.1								3.58	0.64
222.7	63.6								2.19	0.37
222.7	74.3								1.7	0.29
222.7	83.6								1.85	0.34
222.8	5	0.8992	1.2264
222.8	10	1.1225	1.3256
222.8	20	0.8483	1.3024
222.8	30	0.8875	1.2188
222.8	40	0.97	0.8861
222.8	50	1.0558	0.1663
222.8	60	1.0692	0.0288
222.8	70	0.4142	0.0028
222.8	80	0.4	0.0055
222.8	100	0.3608	0.0012
223.3	5				52.6
223.3	15				43.67
223.3	25				29.06
223.3	35				19.25
223.3	45				8.64
223.3	55				4.16
223.3	65				2.75
223.8	15							0.81
224.013	15						7.48
229	807												11.34	1.53275
233	807												10.38	1.42636
237	807												39.36	5.53353
253.2	1					0.969
253.2	10					0.963
253.2	20					1.012
253.2	30					0.955
253.2	40					0.933
253.2	50					0.953
253.2	60					0.253
253.2	70					0.12
253.2	100					0.005
254.3	10	1.0609	0.3688
254.3	15							0.586
254.3	20	1.0844	0.3788
254.3	30	1.0666	0.3618
254.3	50	1.043	0.3526
254.3	70	0.7595	0.0269
254.3	100	0.3246	0.0005
254.3	130	0.1511	0.0003
255.2	5									85.03
255.2	15									55.02
255.2	25									24.67
255.2	35									8.43
255.2	45									3.12
255.2	55									0.53
255.904	15						5.03
324.7	3					0.385
324.7	13					0.435
324.7	23					0.546
324.7	33					0.622
324.7	43					0.595
324.7	52					0.363
324.7	63					0.218
324.7	72					0.104
324.7	102					0.014
324.7	122					0.003
325.1	5										26.5	4.01
325.1	15										23.04	3.57
325.1	25										20.4	3.44
325.1	35										20.1	3.62
325.1	55										12.07	3.07
325.7	5		1.0094
325.7	10		1.2611
325.7	15							0.424
325.7	20		1.329
325.7	30		1.0863
325.7	40		0.8289
325.7	50		0.2443
325.7	60		0.085
325.7	70		0.0242
325.7	100		0.0033
325.7	120		0.0008
325.9	4								7	1.08
325.9	6								5.81	0.94
325.9	12								5.96	0.88
325.9	20								8.17	1.11
325.9	28								7.04	0.99
325.9	38								6.8	0.98
325.9	50								5.06	0.72
325.9	58								3.61	0.52
325.91	15				30.84		0.74
359.2	5				29.84
359.2	15				22.23
359.2	25				11.6
359.2	35				5.52
359.2	45				2.61
359.2	55
358	2					0.383
358	13					0.379
358	25					0.391
358	43					0.372
358	53					0.369
358	63					0.357
358	73					0.182
358	103					0.033
358	132					0.008
358.2	5			0.112407							31.71
358.2	15			0.117027							33.6	4.38
358.2	25			0.122784							30.99	4
358.2	45			0.140145							30.25	3.91
358.2	55			0.123975							29.8	3.55
358.2	65			0.120696							25.94	2.19
358.2	75			0.064413							21.79	3.57
358.2	105			0.01092							12.63	1.68
358.2	135			0.008673							12.46	1.02
358.9	4	1.1912	0.9299
358.9	11	1.1826	0.8592
358.9	17	1.218	0.9459
358.9	25	1.2212	0.8844
358.9	35	1.2223	0.9289
358.9	42	1.2656	0.9736
358.9	60	1.0565	0.4375
358.9	70	0.5349	0.0815
358.9	100	0.3859	0.0036
358.9	125	0.2307
359	2.3								6.09	1.48
359	13.4								4.5	0.65
359	25.2								5.41	1.35
359	43.3								6.55	1.46
359	53.1								5.3	1.18
359	63.1								5.46	2.47
359	73								3.01	1.29
359	103.4								1.27	0.66
359	132.7								0.84	0.89
359.093	15						2.04
359.3	15							0.514
